# Supplementary material for: Efficient taxa identification using a pangenome index
Source: Genome Res. 2023 Jul;33(7):1069–77. doi: 10.1101/gr.277642.123 (PMC10538492; doi:10.1101/gr.277642.123)
Supplement: Supplement 1 [file supp_code_GenomeResearch.zip]

Archive with 7 entries (4 files):
- supp_code_GenomeResearch/
- supp_code_GenomeResearch/docprof-experiments-main.zip
- supp_code_GenomeResearch/docprofiles-main.zip
- __MACOSX/
- __MACOSX/supp_code_GenomeResearch/
- __MACOSX/supp_code_GenomeResearch/._docprof-experiments-main.zip
- __MACOSX/supp_code_GenomeResearch/._docprofiles-main.zip
